# Supplementary material for: Impact of in vitro gastrointestinal digestion on peptide profile and bioactivity of cooked and non-cooked oat protein concentrates
Source: Curr Res Food Sci. 2021 Feb 12;4:93–104. doi: 10.1016/j.crfs.2021.02.003 (PMC7957154; doi:10.1016/j.crfs.2021.02.003)
Supplement: Multimedia component 1 [file mmc1.xlsx]

## Sheet: Hoja1
	Supplementary Table 1. Amino acid composition of oat flour (OF), digested and non-digested OPC (oat protein concentrate) and COPC (cooked oat protein concentrate).
	OAT SAMPLES		AMINO ACID CONTENT (g/100 g protein)
			Asp	Glu	Ser	His	Gly	Thr	Arg	Ala	Tyr	Cys	Val	Met	Phe	Ile	Leu	Lys	Trp
	Oat flour (OF)		9.18 ± 0.36	23.52 ± 0.49	5.36 ± 0.14	1.84 ± 0. 09	4.61 ± 0. 13	3.31 ± 0.11	6.29 ± 0. 10	4.76 ± 0. 08	3.50 ± 0. 9	1.7 ± 0.24	3.43 ± 0. 03	0.64 ± 0. 07	5.22 ± 0. 41	2.39 ± 0. 04	6.80 ± 0. 14	3.40 ± 0.99	1.5
	Oat Protein Concentrate (OPC)	ND	9.41 ± 0.31	27.97 ± 1.18	5.01 ± 0.19	2.08 ± 0.9	3.87 ± 0.12	3.35 ± 0.14	7.35 ± 0.20	4.80 ± 0.18	3.75 ± 0.14	1.20 ± 0.08	4.14 ± 0.11	0.99 ± 0.04	6.54 ± 0.30	2.89 ± 0.06	7.93 ± 0.23	3.53 ± 0.17	0.69
		OP	15.93 ± 0.27	23.63 ± 0.43	3.84 ± 0.20	4.65 ± 0.22	3.15 ± 0.18	2.58 ± 0.18	6.18 ± 0.29	3.15 ± 0.15	2.76 ± 0.17	0.75 ± 0.06	2.61 ± 0.20	0.57 ± 0.07	4.08 ± 0.32	1.95 ± 0.09	7.26 ± 0.20	7.89 ± 0.54	0.00 ± 0.00
		GP30min	12.30 ± 0.37	26.84 ± 1.01	8.22 ± 0.45	3.99 ± 0.21	6.66 ± 0.39	5.40 ± 0.22	12.48 ± 0.66	7.77 ± 0.39	6.33 ± 0.34	2.31 ± 0.12	7.47 ± 0.34	2.55 ± 0.13	11.73 ± 0.57	5.01 ± 0.20	11.88 ± 0.61	10.29 ± 0.54	0.00 ± 0.00
		GP60min	12.99 ± 0.93	28.04 ± 2.35	8.52 ± 0.72	4.32 ± 0.37	7.20 ± 0.67	5.70 ± 0.46	13.44 ± 1.08	8.28 ± 0.63	6.48 ± 0.42	2.55 ± 0.18	7.71 ± 0.57	2.76 ± 0.27	12.24 ± 0.45	5.34 ± 0.30	12.57 ± 0.54	11.07 ± 0.90	0.00 ± 0.00
		GP90min	12.21 ± 0.30	25.83 ± 1.11	8.07 ± 0.28	3.96 ± 0.15	6.66 ± 0.35	5.34 ± 0.17	12.87 ± 0.51	7.65 ± 0.28	6.30 ± 0.26	2.55 ± 0.22	7.50 ± 0.37	2.46 ± 0.16	11.82 ± 0.48	5.13 ± 0.20	12.00 ± 0.57	10.53 ± 0.54	0.00 ± 0.00
		GP120min	12.57 ± 0.58	26.49± 0.10	8.22 ± 0.19	4.17 ± 0.18	6.78 ± 0.51	5.43 ± 0.37	12.81 ± 0.67	7.92 ± 0.47	6.36 ± 0.35	2.58 ± 0.13	7.65 ± 0.34	2.46 ± 0.15	11.82 ± 0.64	5.25 ± 0.32	12.18 ± 0.69	10.38 ± 0.73	0.00 ± 0.00
		IP30min	7.05 ± 0.41	21.29 ± 1.21	7.44 ± 0.38	3.66 ± 0.32	6.36 ± 0.19	5.10 ± 0.29	11.67 ± 0.93	6.66 ± 0.37	5.85 ± 0.34	2.19 ± 0.09	6.84 ± 0.54	1.71 ± 0.09	10.80 ± 0.84	4.98 ± 0.27	10.77 ± 1.14	9.54 ± 0.45	0.00 ± 0.00
		IP60min	6.93 ± 0.04	20.25 ± 0.79	7.17 ± 0.34	3.42 ± 0.18	6.33 ± 0.30	4.95 ± 0.28	11.13 ± 0.45	6.51 ± 0.30	5.61 ± 0.27	2.28 ± 0.15	6.75 ± 0.39	1.59 ± 0.13	9.93 ± 0.50	4.80 ± 0.24	9.72 ± 0.42	9.12 ± 0.48	0.00 ± 0.00
		IP90min	8.49 ± 0.49	20.22 ± 1.69	7.08 ± 0.57	3.45 ± 0.32	6.33 ± 0.57	5.01 ± 0.45	11.10 ± 0.90	6.60 ± 0.54	5.64 ± 0.44	2.16 ± 0.24	6.90 ± 0.58	1.83 ± 0.16	9.99 ± 0.52	5.04 ± 0.40	9.90 ± 0.58	9.18 ± 0.75	0.00 ± 0.00
		IP120min	11.52 ± 0.87	20.78 ± 1.98	6.48 ± 0.01	3.57 ± 0.36	5.79 ± 0.04	4.95 ± 0.45	11.91 ± 1.11	7.05 ± 0.63	5.85 ± 0.50	2.58 ± 0.15	7.95 ± 0.67	2.22 ± 0.13	11.4 ± 0.96	5.88 ± 0.45	9.27 ± 0.99	9.21 ± 0.99	0.00 ± 0.00
	Cooked Oat Protein Concentrate (COPC)	ND	6.99 ± 0.03	23.53 ± 0.54	3.38 ± 0.01	2.58 ± 0.01	4.30 ± 0.01	2.83 ± 0.2	7.14 ± 0.03	4.15 ± 0.01	3.52 ± 0.02	2.37 ± 0.01	5.64 ± 0.03	2.45 ± 0.03	6.58 ± 0.04	4.87 ± 0.04	8.53 ± 0.05	3.40 ± 0.02	0.55
		OP	4.65 ± 0.42	22.67 ± 1.23	7.86 ± 2.01	6.39 ± 0.52	13.38 ± 0.90	2.37 ± 0.06	12.57 ± 1.47	5.13 ± 0.52	3.66 ± 0.06	3.99 ± 1.02	3.36 ± 0.09	1.20 ± 0.03	7.74 ± 0.07	4.14 ± 0.03	6.60 ± 0.09	8.40 ± 0.84	0.00 ± 0.00
		GP30min	4.68 ± 0.12	14.34 ± 0.58	6.72 ± 0.24	6.27 ± 0.42	13.98 ± 0.96	2.13 ± 0.32	7.50 ± 0.99	4.35 ± 0.27	2.97 ± 0.66	3.36 ± 0.45	1.86 ± 0.19	1.20 ± 0.00	3.54 ± 0.44	0.00 ± 0.00	5.91 ± 0.50	7.23 ± 0.53	0.00 ± 0.00
		GP60min	9.15 ± 0.11	12.48 ± 0.18	6.30 ± 1.23	2.37 ± 0.19	6.51 ± 0.37	3.87 ± 0.10	7.11 ± 0.41	5.34 ± 0.16	3.30 ± 0.32	2.19 ± 0.13	3.51 ± 0.10	1.20 ± 0.17	5.94 ± 0.49	2.67 ± 0.03	6.00 ± 0.33	8.43 ± 0.00	0.00 ± 0.00
		GP90min	8.04 ± 0.48	12.48 ± 0.11	6.87 ± 0.45	2.28 ± 0.20	6.42 ± 0.42	3.93 ± 0.03	7.14 ± 0.42	5.10 ± 0.15	3.66 ± 0.13	2.22 ± 0.10	3.42 ± 0.07	1.32 ± 0.01	6.06 ± 0.29	2.58 ± 0.17	5.97 ± 0.37	8.40 ± 0.06	0.00 ± 0.00
		GP120min	4.47 ± 0.63	9.38 ± 0.20	8.13 ± 0.37	5.85 ± 0.58	14.94 ± 1.41	3.93 ± 0.09	13.41 ± 0.69	5.19 ± 0.09	3.48 ± 0.12	3.51 ± 0.63	2.61 ± 0.13	1.17 ± 0.11	5.37 ± 0.87	2.01 ± 0.00	6.24 ± 0.93	7.11 ± 0.93	0.00 ± 0.00
		IP30min	11.91 ± 0.98	15.96 ± 15.03	6.78 ± 0.06	3.12 ± 0.48	7.29 ± 0.72	5.07 ± 0.09	12.24 ± 2.38	8.31 ± 0.75	4.59 ± 0.42	2.40 ± 0.00	6.87 ± 0.12	2.22 ± 0.32	9.42 ± 0.39	4.89 ± 0.06	10.47 ± 0.12	10.86 ± 0.69	0.00 ± 0.00
		IP60min	6.30 ± 0.54	12.68 ± 1.15	7.14 ± 0.21	3.06 ± 0.42	6.66 ± 0.48	4.68 ± 0.09	12.93 ± 2.42	6.84 ± 0.75	5.61 ± 0.34	2.34 ± 0.26	5.94 ± 0.63	1.50 ± 0.00	9.00 ± 0.61	4.38 ± 0.29	10.20 ± 1.15	9.06 ± 0.46	0.00 ± 0.00
		IP90min	3.45 ± 0.28	11.67 ± 0.52	6.24 ± 0.32	7.80 ± 0.57	14.67 ± 0.96	2.73 ± 0.36	14.70 ± 0.69	4.77 ± 0.37	5.52 ± 0.31	4.53 ± 0.36	3.51 ± 0.21	0.00 ± 0.00	6.15 ± 0.90	2.58 ± 0.26	8.37 ± 0.66	7.47 ± 0.75	0.00 ± 0.00
		IP120min	4.29 ± 0.17	11.10 ± 0.22	5.67 ± 0.64	7.02 ± 0.06	14.46 ± 0.87	2.64 ± 0.33	13.59 ± 0.32	4.68 ± 0.57	5.67 ± 0.36	4.53 ± 0.63	3.24 ± 0.09	3.27 ± 0.00	4.98 ± 0.09	2.55 ± 0.33	6.87 ± 0.90	6.42 ± 0.36	0.00 ± 0.00
